# Supplementary material for: E-Cadherin Modulation and Inter-Cellular Trafficking in Tubular Gastric Adenocarcinoma: A High-Resolution Microscopy Pilot Study
Source: Biomedicines. 2022 Feb 1;10(2):349. doi: 10.3390/biomedicines10020349 (PMC8961786; doi:10.3390/biomedicines10020349)
Supplement: Supplementary file 1 [file biomedicines-10-00349-s001.zip]

Archive with 1 entries (1 files):
- biomedicines-1576239-supplementary.pdf
